# Supplementary material for: Integrating gene expression and protein-protein interaction network to prioritize cancer-associated genes
Source: BMC Bioinformatics. 2012 Jul 28;13:182. doi: 10.1186/1471-2105-13-182 (PMC3464615; doi:10.1186/1471-2105-13-182)
Supplement: Additional file 2 — Table S2. Stability of the top 25 genes in different methods between breast cancer patient datasets. [file 1471-2105-13-182-S2.xls]

## Sheet: ST2
Supplemental Table 2 Stability of the top 25 genes in different methods between breast cancer patient datasets
Method	Datasets	gse2034	gse7390	gse5460	gse21653
NGP-NR	gse2034	-	0.013	0	0.001
	gse7390	0	-	0.03	0.017
	gse5460	0	0	-	0.561
	gse21653	0	0.007	0.092	-
NGP-ND	gse2034	-	0	0	0
	gse7390	0	-	0	0
	gse5460	0	0	-	0
	gse21653	0	0	0	-
HKR	gse2034	-	0	0	0
	gse7390	0	-	0	0
	gse5460	0	0	-	0
	gse21653	0	0	0	-
The Taylor method	gse2034	-	0.055	0.78	0.561
	gse7390	0.01	-	0.154	0.855
	gse5460	0.08	0.188	-	0.456
	gse21653	0.573	0.533	0.168	-
RIF1	gse2034	-	0	0.018	0
	gse7390	0	-	0.001	0.005
	gse5460	0.001	0.06	-	0.018
	gse21653	0	0.007	0	-
RIF2	gse2034	-	0	0.008	0.034
	gse7390	0.02	-	0	0.005
	gse5460	0.058	0.01	-	0.017
	gse21653	0.002	0	0	-
Note: When conducting GSEA, the top 25 genes of the dataset in column title is regarded as objective set. The candidate genes of the dataset in raw title is recognized as background set. The value "0.000" represents in 1000 permutations, all of the randomized Enrichment Socre (ES) was smaller than the observed ES.
