# Supplementary material for: Integrating gene expression and protein-protein interaction network to prioritize cancer-associated genes
Source: BMC Bioinformatics. 2012 Jul 28;13:182. doi: 10.1186/1471-2105-13-182 (PMC3464615; doi:10.1186/1471-2105-13-182)
Supplement: Additional file 3 — Table S3. Stability of the top 50 genes in different methods between breast cancer patient datasets. [file 1471-2105-13-182-S3.xls]

## Sheet: ST3
Supplemental Table 3 Stability of the top 50 genes in different methods between breast cancer patient datasets
Method	Datasets	gse2034	gse7390	gse5460	gse21653
NGP-NR	gse2034	-	0.001	0	0.004
	gse7390	0	-	0.001	0.006
	gse5460	0	0	-	0.016
	gse21653	0	0.004	0.034	-
NGP-ND	gse2034	-	0	0	0
	gse7390	0	-	0	0
	gse5460	0	0	-	0
	gse21653	0	0	0	-
HKR	gse2034	-	0	0	0
	gse7390	0	-	0	0
	gse5460	0	0	-	0
	gse21653	0	0	0	-
The Taylor method	gse2034	-	0.005	0.415	0.813
	gse7390	0.221	-	0.162	0.913
	gse5460	0.08	0.146	-	0.677
	gse21653	0.684	0.074	0.101	-
RIF1	gse2034	-	0	0.033	0
	gse7390	0	-	0.002	0
	gse5460	0	0.007	-	0.001
	gse21653	0	0	0	-
RIF2	gse2034	-	0	0.001	0
	gse7390	0.1	-	0	0.003
	gse5460	0.005	0	-	0
	gse21653	0	0	0	-
Note: When conducting GSEA, the top 50 genes of the dataset in column title is regarded as objective set. The candidate genes of the dataset in raw title is recognized as background set. The value "0.000" represents in 1000 permutations, all of the randomized Enrichment Socre (ES) was smaller than the observed ES.
