# Supplementary material for: Integrating gene expression and protein-protein interaction network to prioritize cancer-associated genes
Source: BMC Bioinformatics. 2012 Jul 28;13:182. doi: 10.1186/1471-2105-13-182 (PMC3464615; doi:10.1186/1471-2105-13-182)
Supplement: Additional file 4 — Table S4. The top 10 genes of HKR on disease datasets and shuffled disease datasets. [file 1471-2105-13-182-S4.xls]

## Sheet: ST4
Supplemental Table 4 The top 10 genes of HKR on disease datasets and shuffled disease datasets
Genes' rank in HKR	Breast cancer patient datasets								NSCLC patient datasets
	gse2034	gse2034_shuffled	gse7390	gse7390_shuffled	gse5460	gse5460_shuffled	gse21653	gse21653_shuffled	gse10072	gse10072_shuffled	gse18842	gse18842_shuffled	gse19804	gse19804_shuffled
1	UBQLN4	UBQLN4	UBQLN4	UBQLN4	SMAD9	TGFBR1	SMAD9	UBQLN4	UBQLN4	UBQLN4	SMAD9	UBQLN4	UBQLN4	UBQLN4
2	SMAD9	TGFBR1	ESR1	CCDC85B	UBQLN4	SMAD9	UBQLN4	TGFBR1	TP53	TGFBR1	TGFBR1	SMAD9	SMAD9	CCDC85B
3	ESR1	SMAD9	SMAD9	TP53	CCDC85B	UBQLN4	ESR1	GRB2	SMAD9	SMAD9	TP53	TP53	TP53	SMAD9
4	ACTB	TP53	TP53	TGFBR1	ESR1	CCDC85B	GRB2	SMAD9	ACTA1	CCDC85B	UBQLN4	CTNNB1	TGFBR1	CTNNB1
5	TP53	GRB2	CCDC85B	SMAD9	TP53	TP53	CCDC85B	CCDC85B	EP300	RB1	GRB2	CCDC85B	CCDC85B	TGFBR1
6	CCDC85B	ACTB	GRB2	GRB2	GRB2	GRB2	TP53	SKP1	TGFBR1	TP53	CTNNB1	TGFBR1	GRB2	TP53
7	AR	ACTA1	ACTB	ACTA1	TGFBR1	ACTA1	AR	CTNNB1	ACTB	ACTA1	ACTA1	ACTA1	ACTA1	ACTB
8	GRB2	CCDC85B	APP	CTNNB1	CTNNB1	CTNNB1	CTNNB1	TP53	GRB2	ATF7IP	CCDC85B	GRB2	CTNNB1	ACTA1
9	ACTA1	EP300	AR	ESR1	ACTB	SMAD4	ACTB	ACTA1	CTNNB1	CREBBP	ACTB	ACTB	EP300	EP300
10	APP	CREBBP	ACTA1	EP300	ACTA1	ACTB	TGFBR1	RB1	C1orf103	EP300	EP300	ATF7IP	ACTB	GRB2
