# Supplementary material for: Integrating gene expression and protein-protein interaction network to prioritize cancer-associated genes
Source: BMC Bioinformatics. 2012 Jul 28;13:182. doi: 10.1186/1471-2105-13-182 (PMC3464615; doi:10.1186/1471-2105-13-182)
Supplement: Additional file 5 — Table S5. Stability of the top 10 genes in different methods between NSCLC patient datasets. [file 1471-2105-13-182-S5.xls]

## Sheet: ST5
Supplemental Table 5 Stability of the top 10 genes in different methods between NSCLC patient datasets
Method	Datasets	gse10072	gse18842	gse19804
NGP-NR	gse10072	-	0.002	0
	gse18842	0	-	0
	gse19804	0.003	0	-
NGP-ND	gse10072	-	0.002	0.012
	gse18842	0	-	0.01
	gse19804	0.01	0	-
HKR	gse10072	-	0	0
	gse18842	0	-	0
	gse19804	0	0	-
The Taylor method	gse10072	-	0.03	0.106
	gse18842	0.007	-	0.004
	gse19804	0	0.001	-
RIF1	gse10072	-	0	0
	gse18842	0	-	0
	gse19804	0.012	0.052	-
RIF2	gse10072	-	0	0
	gse18842	0	-	0
	gse19804	0	0	-
Note: When conducting GSEA, the top 10 genes of the dataset in column title is regarded as objective set. The candidate genes of the dataset in raw title is recognized as background set. The value "0.000" represents in 1000 permutations, all of the randomized Enrichment Socre (ES) was smaller than the observed ES.
