# Supplementary material for: Integrating gene expression and protein-protein interaction network to prioritize cancer-associated genes
Source: BMC Bioinformatics. 2012 Jul 28;13:182. doi: 10.1186/1471-2105-13-182 (PMC3464615; doi:10.1186/1471-2105-13-182)
Supplement: Additional file 8 — Table S8. Pathways that the top ranking genes of different methods are enriched in in NSCLC patient datasets. [file 1471-2105-13-182-S8.xls]

## Sheet: ST8
Supplemental Table 8 Pathways that the top ranking genes of different methods are enriched in in NSCLC patient datasets
Top genes	Method	Pathway	Bejamin p
10	NGP-NR	REACT_152:Cell Cycle, Mitotic	0.00200741
		REACT_383:DNA Replication	0.025103
	The Taylor method	REACT_152:Cell Cycle, Mitotic	1.44336e-05
		REACT_383:DNA Replication	0.000436561
		REACT_1538:Cell Cycle Checkpoints	0.00143757
	RIF1	REACT_383:DNA Replication	3.23369e-05
		REACT_1538:Cell Cycle Checkpoints	0.000129663
		REACT_152:Cell Cycle, Mitotic	0.000179731
	RIF2	REACT_1538:Cell Cycle Checkpoints	0.000558141
		REACT_152:Cell Cycle, Mitotic	0.000730435
		REACT_383:DNA Replication	0.000679565
25	NGP-NR	REACT_152:Cell Cycle, Mitotic	1.06669e-05
		REACT_1538:Cell Cycle Checkpoints	0.00103068
		REACT_383:DNA Replication	0.00653911
	The Taylor method	REACT_152:Cell Cycle, Mitotic	1.26371e-06
		REACT_1538:Cell Cycle Checkpoints	4.45155e-05
		REACT_383:DNA Replication	7.18095e-05
	RIF1	REACT_1538:Cell Cycle Checkpoints	0.000345063
		REACT_152:Cell Cycle, Mitotic	0.000347104
		REACT_383:DNA Replication	0.00186951
	RIF2	REACT_1538:Cell Cycle Checkpoints	0.000114955
		REACT_152:Cell Cycle, Mitotic	0.000299976
		REACT_383:DNA Replication	0.00413495
50	NGP-NR	REACT_152:Cell Cycle, Mitotic	6.73436e-06
		REACT_1538:Cell Cycle Checkpoints	0.00103787
		REACT_383:DNA Replication	0.00187259
	NGP-ND	REACT_152:Cell Cycle, Mitotic	0.0139509
	The Taylor method	REACT_383:DNA Replication	0.000628471
		REACT_152:Cell Cycle, Mitotic	0.00081538
		REACT_1538:Cell Cycle Checkpoints	0.00345558
	RIF1	REACT_1538:Cell Cycle Checkpoints	0.000449495
		REACT_152:Cell Cycle, Mitotic	0.000674591
		REACT_383:DNA Replication	0.00523029
	RIF2	REACT_1538:Cell Cycle Checkpoints	0.00065362
		REACT_152:Cell Cycle, Mitotic	0.00057088
		REACT_383:DNA Replication	0.00368045
