# Supplementary material for: Integrating gene expression and protein-protein interaction network to prioritize cancer-associated genes
Source: BMC Bioinformatics. 2012 Jul 28;13:182. doi: 10.1186/1471-2105-13-182 (PMC3464615; doi:10.1186/1471-2105-13-182)
Supplement: Additional file 9 — Table S9. Information of the samples used in this paper. [file 1471-2105-13-182-S9.xls]

## Sheet: ST9
Supplemental Table 9 Information of the samples used in this paper
Breast cancer patient datasets											NSCLC patient datasets
gse5460			gse21653			gse7390			gse2034		gse10072		gse18842		gse19804
GEO Sample ID	ER Stutas	Histological Type	GEO Sample ID	ER Stutas	Histological Type	GEO Sample ID	ER Stutas	Histological Type	GEO Sample ID	ER Stutas	GEO Sample ID	Status	GEO Sample ID	Status	GEO Sample ID	Status
GSM124994	ER-	Ductal	GSM540108	ER+	IDC	GSM177885	ER-	IDC	GSM36777	ER+	GSM254625	Lung Tumor	GSM466947	Tumor	GSM494556	Lung Cancer
GSM124995	ER-	Ductal	GSM540111	ER-	IDC	GSM177887	ER-	IDC	GSM36778	ER+	GSM254626	Normal Lung	GSM466948	Control	GSM494557	Lung Cancer
GSM124996	ER-	Ductal	GSM540112	ER+	IDC	GSM177888	ER+	IDC	GSM36779	ER+	GSM254627	Lung Tumor	GSM466949	Tumor	GSM494558	Lung Cancer
GSM124997	ER-	Ductal	GSM540113	ER-	IDC	GSM177889	ER+	IDC	GSM36780	ER-	GSM254628	Normal Lung	GSM466950	Control	GSM494559	Lung Cancer
GSM124998	ER-	Ductal	GSM540114	ER+	IDC	GSM177891	ER-	IDC	GSM36781	ER+	GSM254629	Lung Tumor	GSM466951	Tumor	GSM494560	Lung Cancer
GSM124999	ER-	Ductal	GSM540115	ER-	IDC	GSM177895	ER+	IDC	GSM36782	ER+	GSM254630	Lung Tumor	GSM466952	Tumor	GSM494561	Lung Cancer
GSM125000	ER-	Ductal	GSM540116	ER+	IDC	GSM177896	ER+	IDC	GSM36783	ER+	GSM254631	Lung Tumor	GSM466953	Control	GSM494562	Lung Cancer
GSM125001	ER-	Ductal	GSM540117	ER-	IDC	GSM177897	ER-	IDC	GSM36784	ER+	GSM254632	Normal Lung	GSM466954	Tumor	GSM494563	Lung Cancer
GSM125002	ER-	Ductal	GSM540118	ER-	IDC	GSM177898	ER-	IDC	GSM36785	ER+	GSM254633	Lung Tumor	GSM466955	Control	GSM494564	Lung Cancer
GSM125003	ER-	Ductal	GSM540119	ER-	IDC	GSM177899	ER-	IDC	GSM36786	ER+	GSM254634	Normal Lung	GSM466956	Tumor	GSM494565	Lung Cancer
GSM125004	ER-	Ductal	GSM540120	ER+	IDC	GSM177901	ER-	IDC	GSM36787	ER+	GSM254635	Normal Lung	GSM466957	Control	GSM494566	Lung Cancer
GSM125005	ER-	Ductal	GSM540121	ER+	IDC	GSM177902	ER-	IDC	GSM36788	ER-	GSM254636	Lung Tumor	GSM466958	Tumor	GSM494567	Lung Cancer
GSM125006	ER-	Ductal	GSM540123	ER-	IDC	GSM177903	ER-	IDC	GSM36789	ER+	GSM254637	Lung Tumor	GSM466959	Control	GSM494568	Lung Cancer
GSM125007	ER-	Ductal	GSM540124	ER-	IDC	GSM177904	ER+	IDC	GSM36790	ER+	GSM254638	Normal Lung	GSM466960	Tumor	GSM494569	Lung Cancer
GSM125008	ER-	Ductal	GSM540125	ER-	IDC	GSM177905	ER+	IDC	GSM36791	ER-	GSM254639	Lung Tumor	GSM466961	Control	GSM494570	Lung Cancer
GSM125009	ER-	Ductal	GSM540126	ER+	IDC	GSM177906	ER-	IDC	GSM36792	ER+	GSM254640	Normal Lung	GSM466962	Tumor	GSM494571	Lung Cancer
GSM125010	ER-	Ductal	GSM540128	ER+	IDC	GSM177907	ER+	IDC	GSM36793	ER-	GSM254641	Lung Tumor	GSM466963	Tumor	GSM494572	Lung Cancer
GSM125011	ER-	Ductal	GSM540129	ER+	IDC	GSM177908	ER+	IDC	GSM36794	ER+	GSM254642	Lung Tumor	GSM466964	Control	GSM494573	Lung Cancer
GSM125012	ER-	Ductal	GSM540130	ER-	IDC	GSM177909	ER-	IDC	GSM36795	ER-	GSM254643	Normal Lung	GSM466965	Tumor	GSM494574	Lung Cancer
GSM125013	ER-	Ductal	GSM540131	ER+	IDC	GSM177911	ER+	IDC	GSM36796	ER+	GSM254644	Normal Lung	GSM466966	Control	GSM494575	Lung Cancer
GSM125014	ER-	Ductal	GSM540132	ER-	IDC	GSM177912	ER+	IDC	GSM36797	ER-	GSM254645	Lung Tumor	GSM466967	Tumor	GSM494576	Lung Cancer
GSM125015	ER-	Ductal	GSM540133	ER+	IDC	GSM177913	ER-	IDC	GSM36798	ER-	GSM254646	Normal Lung	GSM466968	Control	GSM494577	Lung Cancer
GSM125016	ER-	Ductal	GSM540134	ER+	IDC	GSM177914	ER+	IDC	GSM36799	ER+	GSM254647	Lung Tumor	GSM466969	Tumor	GSM494578	Lung Cancer
GSM125017	ER-	Ductal	GSM540136	ER+	IDC	GSM177915	ER+	IDC	GSM36800	ER-	GSM254648	Lung Tumor	GSM466970	Control	GSM494579	Lung Cancer
GSM125018	ER-	Ductal	GSM540137	ER+	IDC	GSM177916	ER+	IDC	GSM36801	ER+	GSM254649	Normal Lung	GSM466971	Tumor	GSM494580	Lung Cancer
GSM125019	ER-	Ductal	GSM540138	ER-	IDC	GSM177917	ER+	IDC	GSM36802	ER+	GSM254650	Lung Tumor	GSM466972	Control	GSM494581	Lung Cancer
GSM125020	ER-	Ductal	GSM540139	ER+	IDC	GSM177918	ER-	IDC	GSM36803	ER+	GSM254651	Normal Lung	GSM466973	Tumor	GSM494582	Lung Cancer
GSM125021	ER-	Ductal	GSM540140	ER-	IDC	GSM177919	ER+	IDC	GSM36804	ER+	GSM254652	Lung Tumor	GSM466974	Control	GSM494583	Lung Cancer
GSM125022	ER-	Ductal	GSM540141	ER+	IDC	GSM177920	ER+	IDC	GSM36805	ER+	GSM254653	Normal Lung	GSM466975	Tumor	GSM494584	Lung Cancer
GSM125023	ER-	Ductal	GSM540142	ER+	IDC	GSM177921	ER+	IDC	GSM36806	ER+	GSM254654	Lung Tumor	GSM466976	Control	GSM494585	Lung Cancer
GSM125024	ER-	Ductal	GSM540144	ER-	IDC	GSM177922	ER+	IDC	GSM36807	ER+	GSM254655	Normal Lung	GSM466977	Tumor	GSM494586	Lung Cancer
GSM125025	ER-	Ductal	GSM540145	ER+	IDC	GSM177923	ER-	IDC	GSM36808	ER-	GSM254656	Lung Tumor	GSM466978	Control	GSM494587	Lung Cancer
GSM125027	ER+	Ductal	GSM540146	ER-	IDC	GSM177925	ER-	IDC	GSM36809	ER-	GSM254657	Lung Tumor	GSM466979	Control	GSM494588	Lung Cancer
GSM125028	ER+	Ductal	GSM540147	ER-	IDC	GSM177926	ER+	IDC	GSM36810	ER+	GSM254658	Normal Lung	GSM466980	Tumor	GSM494589	Lung Cancer
GSM125029	ER+	Ductal	GSM540148	ER+	IDC	GSM177927	ER-	IDC	GSM36811	ER+	GSM254659	Lung Tumor	GSM466981	Control	GSM494590	Lung Cancer
GSM125032	ER+	Ductal	GSM540149	ER+	IDC	GSM177928	ER+	IDC	GSM36812	ER-	GSM254660	Normal Lung	GSM466982	Tumor	GSM494591	Lung Cancer
GSM125033	ER+	Ductal	GSM540150	ER+	IDC	GSM177929	ER+	IDC	GSM36813	ER+	GSM254661	Lung Tumor	GSM466983	Tumor	GSM494592	Lung Cancer
GSM125034	ER-	Ductal	GSM540151	ER-	IDC	GSM177930	ER+	IDC	GSM36814	ER+	GSM254662	Normal Lung	GSM466984	Control	GSM494593	Lung Cancer
GSM125036	ER+	Ductal	GSM540152	ER+	IDC	GSM177931	ER+	IDC	GSM36815	ER+	GSM254663	Lung Tumor	GSM466985	Tumor	GSM494594	Lung Cancer
GSM125037	ER-	Ductal	GSM540155	ER-	IDC	GSM177932	ER+	IDC	GSM36816	ER-	GSM254664	Lung Tumor	GSM466986	Control	GSM494595	Lung Cancer
GSM125039	ER+	Ductal	GSM540156	ER-	IDC	GSM177933	ER+	IDC	GSM36817	ER+	GSM254665	Normal Lung	GSM466987	Tumor	GSM494596	Lung Cancer
GSM125040	ER+	Ductal	GSM540158	ER-	IDC	GSM177934	ER+	IDC	GSM36818	ER+	GSM254666	Lung Tumor	GSM466988	Control	GSM494597	Lung Cancer
GSM125042	ER+	Ductal	GSM540159	ER-	IDC	GSM177935	ER-	IDC	GSM36819	ER+	GSM254667	Normal Lung	GSM466989	Tumor	GSM494598	Lung Cancer
GSM125043	ER+	Ductal	GSM540161	ER+	IDC	GSM177936	ER+	IDC	GSM36820	ER+	GSM254668	Lung Tumor	GSM466990	Control	GSM494599	Lung Cancer
GSM125044	ER-	Ductal	GSM540162	ER-	IDC	GSM177937	ER-	IDC	GSM36821	ER+	GSM254669	Normal Lung	GSM466991	Tumor	GSM494600	Lung Cancer
GSM125045	ER+	Ductal	GSM540163	ER+	IDC	GSM177939	ER-	IDC	GSM36822	ER-	GSM254670	Lung Tumor	GSM466992	Control	GSM494601	Lung Cancer
GSM125046	ER+	Ductal	GSM540164	ER-	IDC	GSM177940	ER+	IDC	GSM36823	ER+	GSM254671	Normal Lung	GSM466993	Tumor	GSM494602	Lung Cancer
GSM125047	ER+	Ductal	GSM540165	ER+	IDC	GSM177941	ER+	IDC	GSM36824	ER+	GSM254672	Lung Tumor	GSM466994	Tumor	GSM494603	Lung Cancer
GSM125048	ER-	Ductal	GSM540167	ER-	IDC	GSM177942	ER+	IDC	GSM36825	ER+	GSM254673	Normal Lung	GSM466995	Control	GSM494604	Lung Cancer
GSM125049	ER+	Ductal	GSM540168	ER+	IDC	GSM177943	ER-	IDC	GSM36826	ER+	GSM254674	Lung Tumor	GSM466996	Tumor	GSM494605	Lung Cancer
GSM125052	ER+	Ductal	GSM540169	ER+	IDC	GSM177944	ER+	IDC	GSM36827	ER-	GSM254675	Lung Tumor	GSM466997	Control	GSM494606	Lung Cancer
GSM125053	ER-	Ductal	GSM540170	ER+	IDC	GSM177945	ER+	IDC	GSM36828	ER-	GSM254676	Normal Lung	GSM466998	Tumor	GSM494607	Lung Cancer
GSM125054	ER-	Ductal	GSM540171	ER+	IDC	GSM177946	ER+	IDC	GSM36829	ER+	GSM254677	Normal Lung	GSM466999	Control	GSM494608	Lung Cancer
GSM125056	ER-	Ductal	GSM540172	ER-	IDC	GSM177947	ER+	IDC	GSM36830	ER+	GSM254678	Lung Tumor	GSM467000	Control	GSM494609	Lung Cancer
GSM125058	ER-	Ductal	GSM540173	ER+	IDC	GSM177948	ER+	IDC	GSM36831	ER+	GSM254679	Normal Lung	GSM467001	Control	GSM494610	Lung Cancer
GSM125060	ER+	Ductal	GSM540174	ER-	IDC	GSM177949	ER+	IDC	GSM36832	ER+	GSM254680	Lung Tumor	GSM467002	Control	GSM494611	Lung Cancer
GSM125061	ER+	Ductal	GSM540175	ER+	IDC	GSM177950	ER+	IDC	GSM36833	ER-	GSM254681	Normal Lung	GSM467003	Control	GSM494612	Lung Cancer
GSM125062	ER+	Ductal	GSM540176	ER-	IDC	GSM177951	ER+	IDC	GSM36834	ER+	GSM254682	Lung Tumor	GSM467004	Tumor	GSM494613	Lung Cancer
GSM125063	ER+	Ductal	GSM540179	ER-	IDC	GSM177952	ER+	IDC	GSM36835	ER-	GSM254683	Normal Lung	GSM467005	Control	GSM494614	Lung Cancer
GSM125064	ER-	Ductal	GSM540181	ER-	IDC	GSM177953	ER+	IDC	GSM36836	ER+	GSM254684	Lung Tumor	GSM467006	Tumor	GSM494615	Lung Cancer
GSM125066	ER-	Ductal	GSM540182	ER+	IDC	GSM177954	ER-	IDC	GSM36837	ER+	GSM254685	Normal Lung	GSM467007	Control	GSM494616	Lung Normal
GSM125067	ER+	Ductal	GSM540183	ER-	IDC	GSM177955	ER+	IDC	GSM36838	ER+	GSM254686	Lung Tumor	GSM467008	Tumor	GSM494617	Lung Normal
GSM125068	ER-	Ductal	GSM540184	ER+	IDC	GSM177956	ER-	IDC	GSM36839	ER+	GSM254687	Lung Tumor	GSM467009	Control	GSM494618	Lung Normal
GSM125069	ER+	Ductal	GSM540186	ER+	IDC	GSM177957	ER+	IDC	GSM36840	ER+	GSM254688	Lung Tumor	GSM467010	Tumor	GSM494619	Lung Normal
GSM125070	ER-	Ductal	GSM540188	ER+	IDC	GSM177958	ER+	IDC	GSM36841	ER+	GSM254689	Normal Lung	GSM467011	Control	GSM494620	Lung Normal
GSM125071	ER-	Ductal	GSM540189	ER+	IDC	GSM177960	ER+	IDC	GSM36842	ER+	GSM254690	Lung Tumor	GSM467012	Tumor	GSM494621	Lung Normal
GSM125073	ER-	Ductal	GSM540191	ER+	IDC	GSM177961	ER+	IDC	GSM36843	ER+	GSM254691	Normal Lung	GSM467013	Control	GSM494622	Lung Normal
GSM125074	ER+	Ductal	GSM540192	ER+	IDC	GSM177962	ER+	IDC	GSM36844	ER+	GSM254692	Lung Tumor	GSM467014	Tumor	GSM494623	Lung Normal
GSM125076	ER+	Ductal	GSM540193	ER+	IDC	GSM177963	ER+	IDC	GSM36845	ER+	GSM254693	Normal Lung	GSM467015	Control	GSM494624	Lung Normal
GSM125079	ER+	Ductal	GSM540195	ER-	IDC	GSM177964	ER+	IDC	GSM36846	ER-	GSM254694	Lung Tumor	GSM467016	Tumor	GSM494625	Lung Normal
GSM125081	ER+	Ductal	GSM540196	ER+	IDC	GSM177965	ER+	IDC	GSM36847	ER-	GSM254695	Normal Lung	GSM467017	Control	GSM494626	Lung Normal
GSM125082	ER+	Ductal	GSM540197	ER+	IDC	GSM177966	ER-	IDC	GSM36848	ER+	GSM254696	Lung Tumor	GSM467018	Tumor	GSM494627	Lung Normal
GSM125083	ER+	Ductal	GSM540198	ER+	IDC	GSM177967	ER+	IDC	GSM36849	ER+	GSM254697	Lung Tumor	GSM467019	Control	GSM494628	Lung Normal
GSM125084	ER+	Ductal	GSM540200	ER+	IDC	GSM177968	ER+	IDC	GSM36850	ER+	GSM254698	Lung Tumor	GSM467020	Control	GSM494629	Lung Normal
GSM125085	ER+	Ductal	GSM540201	ER-	IDC	GSM177969	ER+	IDC	GSM36851	ER+	GSM254699	Normal Lung	GSM467021	Tumor	GSM494630	Lung Normal
GSM125087	ER-	Ductal	GSM540202	ER-	IDC	GSM177971	ER-	IDC	GSM36852	ER+	GSM254700	Lung Tumor	GSM467022	Control	GSM494631	Lung Normal
GSM125088	ER+	Ductal	GSM540203	ER+	IDC	GSM177972	ER-	IDC	GSM36853	ER+	GSM254701	Lung Tumor	GSM467023	Tumor	GSM494632	Lung Normal
GSM125089	ER+	Ductal	GSM540204	ER+	IDC	GSM177974	ER+	IDC	GSM36854	ER-	GSM254702	Normal Lung	GSM467024	Tumor	GSM494633	Lung Normal
GSM125090	ER+	Ductal	GSM540206	ER-	IDC	GSM177976	ER-	IDC	GSM36855	ER-	GSM254703	Normal Lung	GSM467025	Control	GSM494634	Lung Normal
GSM125095	ER+	Ductal	GSM540207	ER+	IDC	GSM177977	ER-	IDC	GSM36856	ER+	GSM254704	Lung Tumor	GSM467026	Tumor	GSM494635	Lung Normal
GSM125096	ER+	Ductal	GSM540208	ER+	IDC	GSM177978	ER-	IDC	GSM36857	ER+	GSM254705	Lung Tumor	GSM467027	Control	GSM494636	Lung Normal
GSM125097	ER+	Ductal	GSM540209	ER-	IDC	GSM177979	ER-	IDC	GSM36858	ER+	GSM254706	Normal Lung	GSM467028	Tumor	GSM494637	Lung Normal
GSM125099	ER+	Ductal	GSM540211	ER+	IDC	GSM177980	ER-	IDC	GSM36859	ER+	GSM254707	Lung Tumor	GSM467029	Tumor	GSM494638	Lung Normal
GSM125100	ER+	Ductal	GSM540212	ER+	IDC	GSM177981	ER-	IDC	GSM36860	ER+	GSM254708	Normal Lung	GSM467030	Tumor	GSM494639	Lung Normal
GSM125103	ER+	Ductal	GSM540213	ER+	IDC	GSM177982	ER-	IDC	GSM36861	ER+	GSM254709	Lung Tumor	GSM467031	Control	GSM494640	Lung Normal
GSM125104	ER+	Ductal	GSM540214	ER-	IDC	GSM177983	ER+	IDC	GSM36862	ER-	GSM254710	Normal Lung	GSM467032	Tumor	GSM494641	Lung Normal
GSM125107	ER+	Ductal	GSM540215	ER-	IDC	GSM177984	ER+	IDC	GSM36863	ER-	GSM254711	Normal Lung	GSM467033	Control	GSM494642	Lung Normal
GSM125108	ER+	Ductal	GSM540216	ER+	IDC	GSM177985	ER-	IDC	GSM36864	ER+	GSM254712	Normal Lung	GSM467034	Tumor	GSM494643	Lung Normal
GSM125113	ER+	Ductal	GSM540217	ER+	IDC	GSM177986	ER+	IDC	GSM36865	ER-	GSM254713	Normal Lung	GSM467035	Control	GSM494644	Lung Normal
GSM125114	ER+	Ductal	GSM540220	ER+	IDC	GSM177988	ER+	IDC	GSM36866	ER+	GSM254714	Lung Tumor	GSM467036	Tumor	GSM494645	Lung Normal
GSM125115	ER+	Ductal	GSM540221	ER+	IDC	GSM177989	ER+	IDC	GSM36867	ER+	GSM254715	Normal Lung	GSM467037	Control	GSM494646	Lung Normal
GSM125116	ER-	Ductal	GSM540222	ER+	IDC	GSM177990	ER+	IDC	GSM36868	ER+	GSM254716	Lung Tumor			GSM494647	Lung Normal
GSM125121	ER-	Ductal	GSM540224	ER+	IDC	GSM177991	ER+	IDC	GSM36869	ER+	GSM254717	Normal Lung			GSM494648	Lung Normal
GSM125122	ER-	Ductal	GSM540226	ER+	IDC	GSM177993	ER-	IDC	GSM36870	ER+	GSM254718	Lung Tumor			GSM494649	Lung Normal
			GSM540227	ER+	IDC	GSM177995	ER+	IDC	GSM36871	ER+	GSM254719	Normal Lung			GSM494650	Lung Normal
			GSM540228	ER+	IDC	GSM177996	ER+	IDC	GSM36872	ER+	GSM254720	Lung Tumor			GSM494651	Lung Normal
			GSM540229	ER+	IDC	GSM177997	ER+	IDC	GSM36873	ER+	GSM254721	Lung Tumor			GSM494652	Lung Normal
			GSM540230	ER+	IDC	GSM177998	ER+	IDC	GSM36874	ER+	GSM254722	Lung Tumor			GSM494653	Lung Normal
			GSM540231	ER+	IDC	GSM177999	ER-	IDC	GSM36875	ER-	GSM254723	Normal Lung			GSM494654	Lung Normal
			GSM540232	ER+	IDC	GSM178000	ER+	IDC	GSM36876	ER-	GSM254724	Lung Tumor			GSM494655	Lung Normal
			GSM540234	ER+	IDC	GSM178001	ER+	IDC	GSM36877	ER+	GSM254725	Normal Lung			GSM494656	Lung Normal
			GSM540235	ER-	IDC	GSM178002	ER+	IDC	GSM36878	ER+	GSM254726	Lung Tumor			GSM494657	Lung Normal
			GSM540236	ER+	IDC	GSM178003	ER-	IDC	GSM36879	ER-	GSM254727	Normal Lung			GSM494658	Lung Normal
			GSM540238	ER-	IDC	GSM178005	ER+	IDC	GSM36880	ER+	GSM254728	Lung Tumor			GSM494659	Lung Normal
			GSM540239	ER+	IDC	GSM178006	ER-	IDC	GSM36881	ER+	GSM254729	Lung Tumor			GSM494660	Lung Normal
			GSM540240	ER+	IDC	GSM178007	ER+	IDC	GSM36882	ER+	GSM254730	Normal Lung			GSM494661	Lung Normal
			GSM540241	ER+	IDC	GSM178008	ER+	IDC	GSM36883	ER+	GSM254731	Normal Lung			GSM494662	Lung Normal
			GSM540242	ER-	IDC	GSM178009	ER-	IDC	GSM36884	ER+					GSM494663	Lung Normal
			GSM540243	ER+	IDC	GSM178010	ER-	IDC	GSM36885	ER+					GSM494664	Lung Normal
			GSM540244	ER+	IDC	GSM178012	ER+	IDC	GSM36886	ER-					GSM494665	Lung Normal
			GSM540246	ER+	IDC	GSM178013	ER-	IDC	GSM36887	ER+					GSM494666	Lung Normal
			GSM540248	ER-	IDC	GSM178015	ER+	IDC	GSM36888	ER+					GSM494667	Lung Normal
			GSM540249	ER-	IDC	GSM178016	ER+	IDC	GSM36889	ER+					GSM494668	Lung Normal
			GSM540250	ER-	IDC	GSM178018	ER+	IDC	GSM36890	ER+					GSM494669	Lung Normal
			GSM540251	ER-	IDC	GSM178022	ER-	IDC	GSM36891	ER-					GSM494670	Lung Normal
			GSM540252	ER-	IDC	GSM178023	ER-	IDC	GSM36892	ER+					GSM494671	Lung Normal
			GSM540254	ER-	IDC	GSM178024	ER+	IDC	GSM36893	ER+					GSM494672	Lung Normal
			GSM540255	ER-	IDC	GSM178025	ER+	IDC	GSM36894	ER+					GSM494673	Lung Normal
			GSM540256	ER-	IDC	GSM178026	ER+	IDC	GSM36895	ER+					GSM494674	Lung Normal
			GSM540257	ER+	IDC	GSM178027	ER+	IDC	GSM36896	ER+					GSM494675	Lung Normal
			GSM540258	ER+	IDC	GSM178028	ER-	IDC	GSM36897	ER+
			GSM540259	ER+	IDC	GSM178030	ER+	IDC	GSM36898	ER+
			GSM540260	ER-	IDC	GSM178031	ER+	IDC	GSM36899	ER+
			GSM540261	ER-	IDC	GSM178035	ER+	IDC	GSM36900	ER+
			GSM540262	ER+	IDC	GSM178036	ER-	IDC	GSM36901	ER+
			GSM540263	ER-	IDC	GSM178037	ER+	IDC	GSM36902	ER+
			GSM540264	ER-	IDC	GSM178038	ER+	IDC	GSM36903	ER+
			GSM540265	ER-	IDC	GSM178040	ER+	IDC	GSM36904	ER-
			GSM540266	ER+	IDC	GSM178044	ER-	IDC	GSM36905	ER-
			GSM540267	ER+	IDC	GSM178046	ER+	IDC	GSM36906	ER-
			GSM540268	ER-	IDC	GSM178047	ER+	IDC	GSM36907	ER+
			GSM540269	ER+	IDC	GSM178049	ER+	IDC	GSM36908	ER+
			GSM540270	ER+	IDC	GSM178050	ER-	IDC	GSM36909	ER-
			GSM540271	ER-	IDC	GSM178051	ER+	IDC	GSM36910	ER+
			GSM540272	ER-	IDC	GSM178052	ER-	IDC	GSM36911	ER+
			GSM540273	ER-	IDC	GSM178053	ER+	IDC	GSM36912	ER-
			GSM540274	ER-	IDC	GSM178055	ER-	IDC	GSM36913	ER+
			GSM540275	ER+	IDC	GSM178056	ER+	IDC	GSM36914	ER+
			GSM540276	ER-	IDC	GSM178057	ER+	IDC	GSM36915	ER-
			GSM540277	ER+	IDC	GSM178058	ER+	IDC	GSM36916	ER+
			GSM540278	ER+	IDC	GSM178059	ER-	IDC	GSM36917	ER+
			GSM540279	ER+	IDC	GSM178060	ER+	IDC	GSM36918	ER-
			GSM540280	ER+	IDC	GSM178062	ER+	IDC	GSM36919	ER+
			GSM540281	ER-	IDC	GSM178063	ER-	IDC	GSM36920	ER+
			GSM540282	ER-	IDC	GSM178064	ER+	IDC	GSM36921	ER+
			GSM540283	ER+	IDC	GSM178065	ER-	IDC	GSM36922	ER+
			GSM540284	ER+	IDC	GSM178066	ER-	IDC	GSM36923	ER-
			GSM540285	ER-	IDC	GSM178068	ER+	IDC	GSM36924	ER+
			GSM540286	ER+	IDC	GSM178070	ER+	IDC	GSM36925	ER+
			GSM540287	ER+	IDC	GSM178071	ER+	IDC	GSM36926	ER-
			GSM540288	ER-	IDC	GSM178072	ER+	IDC	GSM36927	ER+
			GSM540290	ER-	IDC	GSM178073	ER-	IDC	GSM36928	ER+
			GSM540291	ER-	IDC	GSM178075	ER-	IDC	GSM36929	ER+
			GSM540292	ER-	IDC	GSM178076	ER+	IDC	GSM36930	ER+
			GSM540293	ER-	IDC	GSM178078	ER-	IDC	GSM36931	ER+
			GSM540294	ER-	IDC	GSM178079	ER-	IDC	GSM36932	ER+
			GSM540297	ER+	IDC	GSM178080	ER+	IDC	GSM36933	ER+
			GSM540298	ER+	IDC	GSM178081	ER+	IDC	GSM36934	ER+
			GSM540299	ER+	IDC				GSM36935	ER-
			GSM540300	ER-	IDC				GSM36936	ER+
			GSM540301	ER+	IDC				GSM36937	ER-
			GSM540302	ER-	IDC				GSM36938	ER+
			GSM540304	ER+	IDC				GSM36939	ER+
			GSM540305	ER+	IDC				GSM36940	ER-
			GSM540306	ER+	IDC				GSM36941	ER-
			GSM540307	ER-	IDC				GSM36942	ER+
			GSM540309	ER-	IDC				GSM36943	ER+
			GSM540311	ER+	IDC				GSM36944	ER+
			GSM540312	ER-	IDC				GSM36945	ER+
			GSM540313	ER+	IDC				GSM36946	ER+
			GSM540315	ER+	IDC				GSM36947	ER+
			GSM540316	ER+	IDC				GSM36948	ER+
			GSM540318	ER+	IDC				GSM36949	ER-
			GSM540320	ER+	IDC				GSM36950	ER+
			GSM540321	ER+	IDC				GSM36951	ER+
			GSM540326	ER+	IDC				GSM36952	ER-
			GSM540328	ER+	IDC				GSM36953	ER-
			GSM540329	ER+	IDC				GSM36954	ER+
			GSM540330	ER+	IDC				GSM36955	ER-
			GSM540331	ER+	IDC				GSM36956	ER+
			GSM540332	ER+	IDC				GSM36957	ER+
			GSM540334	ER+	IDC				GSM36958	ER+
			GSM540336	ER+	IDC				GSM36959	ER-
			GSM540338	ER+	IDC				GSM36960	ER+
			GSM540340	ER+	IDC				GSM36961	ER-
			GSM540341	ER+	IDC				GSM36962	ER+
			GSM540342	ER+	IDC				GSM36963	ER+
			GSM540343	ER+	IDC				GSM36964	ER-
			GSM540344	ER+	IDC				GSM36965	ER+
			GSM540346	ER-	IDC				GSM36966	ER-
			GSM540347	ER+	IDC				GSM36967	ER+
			GSM540348	ER-	IDC				GSM36968	ER-
			GSM540351	ER-	IDC				GSM36969	ER-
			GSM540352	ER-	IDC				GSM36970	ER+
			GSM540353	ER-	IDC				GSM36971	ER+
			GSM540354	ER-	IDC				GSM36972	ER+
			GSM540355	ER-	IDC				GSM36973	ER+
			GSM540356	ER-	IDC				GSM36974	ER+
			GSM540357	ER-	IDC				GSM36975	ER+
			GSM540358	ER-	IDC				GSM36976	ER+
			GSM540359	ER-	IDC				GSM36977	ER-
			GSM540360	ER-	IDC				GSM36978	ER-
			GSM540361	ER-	IDC				GSM36979	ER+
			GSM540362	ER-	IDC				GSM36980	ER+
			GSM540363	ER-	IDC				GSM36981	ER-
			GSM540364	ER-	IDC				GSM36982	ER+
			GSM540368	ER-	IDC				GSM36983	ER+
			GSM540369	ER-	IDC				GSM36984	ER+
			GSM540370	ER-	IDC				GSM36985	ER+
			GSM540371	ER-	IDC				GSM36986	ER+
			GSM540372	ER-	IDC				GSM36987	ER+
			GSM540373	ER-	IDC				GSM36988	ER+
									GSM36989	ER+
									GSM36990	ER+
									GSM36991	ER-
									GSM36992	ER+
									GSM36993	ER+
									GSM36994	ER+
									GSM36995	ER+
									GSM36996	ER+
									GSM36997	ER+
									GSM36998	ER+
									GSM36999	ER+
									GSM37000	ER+
									GSM37001	ER+
									GSM37002	ER-
									GSM37003	ER+
									GSM37004	ER+
									GSM37005	ER+
									GSM37006	ER+
									GSM37007	ER+
									GSM37008	ER+
									GSM37009	ER+
									GSM37010	ER+
									GSM37011	ER+
									GSM37012	ER+
									GSM37013	ER+
									GSM37014	ER+
									GSM37015	ER+
									GSM37016	ER-
									GSM37017	ER-
									GSM37018	ER+
									GSM37019	ER+
									GSM37020	ER-
									GSM37021	ER-
									GSM37022	ER-
									GSM37023	ER-
									GSM37024	ER+
									GSM37025	ER+
									GSM37026	ER+
									GSM37027	ER+
									GSM37028	ER+
									GSM37029	ER+
									GSM37030	ER+
									GSM37031	ER+
									GSM37032	ER+
									GSM37033	ER+
									GSM37034	ER-
									GSM37035	ER+
									GSM37036	ER+
									GSM37037	ER+
									GSM37038	ER+
									GSM37039	ER+
									GSM37040	ER-
									GSM37041	ER+
									GSM37042	ER-
									GSM37043	ER-
									GSM37044	ER+
									GSM37045	ER-
									GSM37046	ER+
									GSM37047	ER+
									GSM37048	ER-
									GSM37049	ER-
									GSM37050	ER-
									GSM37051	ER+
									GSM37052	ER-
									GSM37053	ER-
									GSM37054	ER-
									GSM37055	ER-
									GSM37056	ER-
									GSM37057	ER+
									GSM37058	ER+
									GSM37059	ER+
									GSM37060	ER+
									GSM37061	ER-
									GSM37062	ER+
